# Supplementary material for: Knowledge, attitude, and practice (KAP) of medical staff toward behavioral and psychological symptoms of dementia (BPSD) in medical institutions in Xinjiang Uygur Autonomous Region
Source: Front Psychiatry. 2026 Jul 17;17:1825862. doi: 10.3389/fpsyt.2026.1825862 (PMC13425138; doi:10.3389/fpsyt.2026.1825862)
Supplement: Supplementary file 1 [file DataSheet1.zip › raw data.xlsx]

## Sheet: SPSS数据
Total_Score	Occupation (Psychiatrist=1, Psychiatric_Nurse=2, Non_Psychiatric_Medical_Staff=3)	Gender (Male=1, Female=2)	Age_Group (≤30=1, 31-40=2, ≥41=3)	Education (Graduate_and_Above=1, Undergraduate_and_Below=0)	Professional_Title (No_Title=1, Junior=2, Intermediate_and_Senior=3)	Work_Experience_Years (≥10_years=1, <10_years=0)	Knowledge_Score	Attitude_Score	Practice_Score
69	2	2	1	0	3	1	22	27	21
80	1	1	1	0	3	1	24	32	26
49	1	2	1	0	3	1	18	19	14
60	2	2	1	0	3	0	23	21	17
80	2	2	1	0	1	0	24	32	26
66	2	2	1	0	2	1	24	23	21
45	1	2	1	1	3	1	17	15	14
69	1	2	1	0	2	0	24	25	22
54	2	2	1	0	2	1	24	18	14
52	2	2	1	0	2	0	24	16	14
82	2	2	1	0	2	0	24	32	28
56	1	2	1	0	3	0	19	22	17
56	2	2	1	0	2	1	12	24	21
35	2	2	1	0	3	1	19	11	7
44	1	2	1	0	3	1	15	16	14
66	1	2	1	0	2	0	11	30	26
56	1	1	1	0	2	0	12	24	21
67	2	2	1	0	2	0	23	25	21
59	2	2	1	0	2	0	24	16	21
56	1	1	1	0	3	0	12	24	21
56	1	1	1	0	2	0	12	24	21
46	2	2	1	0	2	0	14	18	14
67	2	2	1	0	1	0	24	24	21
66	2	1	1	0	2	0	20	24	23
63	2	2	1	0	2	0	18	24	21
14	2	2	1	0	2	0	13	2	0
56	2	2	1	0	2	0	12	24	21
78	1	1	1	0	1	0	24	28	28
81	2	2	1	0	2	0	23	32	27
67	2	2	1	0	2	0	24	24	21
67	2	2	1	0	2	0	24	24	21
64	2	2	1	0	2	0	12	28	25
62	1	2	1	0	1	0	21	20	21
55	2	1	1	0	2	0	18	22	16
67	1	1	1	0	2	0	23	24	21
50	1	2	1	0	2	0	6	24	21
73	2	2	1	0	1	0	21	28	26
67	2	2	1	0	1	0	24	24	21
62	2	2	1	0	2	0	19	23	21
62	2	2	1	0	2	0	22	23	19
67	1	2	1	1	1	0	23	24	21
22	2	2	1	0	2	0	24	0	0
79	1	1	1	0	1	0	24	31	26
43	2	2	1	0	2	0	10	19	15
50	2	2	1	0	2	0	7	22	21
75	2	2	1	0	2	0	24	25	28
76	2	2	1	0	2	0	20	31	26
77	2	2	1	0	2	0	22	30	26
68	2	2	1	0	2	0	23	25	21
52	2	2	1	0	2	0	24	16	14
82	2	2	1	0	1	0	24	32	28
37	2	2	1	0	2	0	24	8	7
61	2	2	1	0	2	0	22	21	20
56	2	2	1	0	2	0	12	20	25
64	2	2	1	0	2	0	21	24	21
72	1	1	1	0	2	0	24	29	21
75	2	2	1	0	2	0	22	26	28
82	2	1	1	0	2	0	24	32	28
59	2	2	1	0	2	0	16	24	21
29	2	1	1	0	2	0	18	5	6
61	1	1	1	0	2	0	17	24	21
55	1	2	1	0	1	0	13	24	19
67	2	2	1	0	2	0	22	24	21
76	2	2	1	0	2	0	24	30	24
64	2	2	1	0	2	0	18	24	23
82	2	2	1	0	2	0	22	32	28
69	1	2	1	0	1	0	24	26	21
28	2	2	1	0	2	0	12	8	9
43	2	2	1	0	1	0	24	18	3
65	1	2	1	0	2	0	23	24	20
62	1	2	1	0	1	0	22	22	19
66	1	2	1	1	3	1	24	23	21
64	2	1	1	0	2	0	24	21	21
41	2	2	1	0	2	0	12	16	14
50	2	2	1	0	2	0	17	19	14
63	2	2	1	0	2	0	19	24	21
64	2	2	1	0	2	0	21	24	21
82	1	1	1	0	2	0	24	32	28
45	1	2	1	0	1	0	0	24	21
58	1	2	1	1	2	0	19	21	18
56	2	2	1	0	2	0	12	24	21
77	2	2	1	0	2	0	24	31	24
52	2	2	1	0	2	0	7	24	21
61	2	1	1	0	2	0	9	27	26
45	2	2	1	0	2	0	6	21	18
67	1	2	1	1	2	0	22	24	21
64	2	2	1	0	2	0	21	23	20
82	1	2	1	1	2	0	24	32	28
64	1	2	1	1	2	0	23	21	21
80	2	2	1	0	2	0	24	32	26
66	2	2	1	0	1	0	22	24	21
82	1	1	1	0	2	0	24	32	28
57	1	2	1	0	2	0	13	24	21
66	2	2	1	0	2	0	23	23	21
80	2	2	1	0	2	1	24	30	28
67	2	2	1	0	2	0	24	24	21
42	2	2	1	0	2	0	24	11	9
80	2	2	1	0	2	0	24	31	27
67	1	2	1	1	2	0	22	24	21
37	1	1	1	0	2	0	8	16	14
56	2	2	1	0	2	0	12	24	21
72	1	1	1	0	2	0	22	28	24
57	1	2	1	0	2	0	14	24	19
64	1	1	1	1	2	0	24	21	21
67	1	2	1	0	2	0	24	24	21
67	1	1	1	1	3	0	24	24	21
55	2	2	1	0	2	0	17	18	20
67	2	2	1	0	2	0	24	24	21
76	1	1	1	0	2	0	23	27	28
67	2	2	1	0	1	0	22	24	21
60	2	2	1	0	2	1	14	23	23
82	1	2	1	0	2	0	24	32	28
81	1	2	1	0	2	0	23	32	27
41	2	2	1	0	2	0	8	20	13
78	2	2	1	0	2	0	24	28	28
40	2	2	1	0	2	0	6	18	16
57	2	2	1	0	2	0	12	24	22
76	2	2	1	0	2	0	23	26	28
56	1	2	1	0	2	0	19	21	16
62	2	2	1	0	2	0	20	24	18
59	2	2	1	0	2	0	15	24	21
52	2	2	1	0	2	0	13	20	19
42	2	2	1	0	2	0	8	20	14
60	1	2	1	0	2	0	17	22	21
82	2	2	1	0	2	0	22	32	28
51	2	2	1	0	3	0	15	17	19
48	2	2	1	0	3	1	12	16	21
67	1	2	1	0	2	0	24	24	21
53	2	2	1	0	2	0	12	22	20
66	2	2	1	0	2	0	23	24	21
52	1	2	1	0	2	0	24	16	14
53	2	2	1	0	2	0	12	21	21
43	2	2	1	0	2	0	14	15	14
52	2	2	1	0	2	0	24	16	14
67	1	2	1	1	2	0	23	24	21
62	1	2	1	1	3	0	24	19	21
49	2	2	1	0	2	1	12	17	21
67	2	2	1	0	2	0	23	24	21
82	2	2	1	0	2	0	24	32	28
65	2	2	1	0	2	0	22	24	21
48	2	2	1	0	1	0	10	22	16
64	1	2	1	0	2	0	21	25	20
56	2	2	1	0	2	0	12	24	21
56	1	2	1	1	3	0	14	21	21
62	2	2	1	0	2	0	18	24	21
80	2	2	1	0	2	0	24	30	28
76	2	2	1	0	2	0	24	26	28
50	2	2	1	0	2	0	22	16	14
64	2	1	1	0	2	1	22	24	18
82	2	2	1	0	2	0	24	32	28
78	2	1	1	0	3	0	24	28	28
65	2	2	1	0	2	0	20	24	21
63	2	2	1	0	2	0	24	21	20
67	1	2	2	0	2	0	24	24	21
68	2	2	2	0	1	0	24	25	21
67	2	2	2	0	2	0	24	24	21
71	1	2	2	0	3	0	23	24	25
50	1	1	2	0	2	0	24	16	12
43	1	2	2	0	2	0	12	18	14
74	1	2	2	1	2	0	22	24	28
58	2	2	2	0	2	1	14	24	21
46	2	2	2	0	2	0	12	21	14
58	1	2	2	0	1	0	13	24	21
67	1	2	2	0	3	0	24	24	21
67	1	2	2	1	3	0	24	24	21
64	1	1	2	0	2	0	21	22	21
72	2	2	2	0	2	1	22	25	26
63	1	2	2	1	3	0	22	20	21
52	2	2	2	0	2	0	14	18	21
62	1	2	2	0	2	0	17	25	20
49	2	2	2	0	2	0	24	18	9
60	2	2	2	0	2	1	18	22	21
63	2	2	2	0	3	0	20	23	20
43	2	2	2	0	2	1	9	17	17
70	1	2	2	0	3	0	12	30	28
67	2	2	2	0	2	0	24	24	21
47	2	2	2	0	3	1	9	20	18
50	2	2	2	0	2	1	24	14	14
66	2	2	2	0	2	0	20	25	22
67	1	1	2	0	2	1	24	24	21
62	2	2	2	0	2	0	20	23	21
58	2	2	2	0	3	1	16	23	20
62	2	2	2	0	2	1	18	24	21
48	2	2	2	0	2	0	10	24	15
82	1	2	2	0	1	1	23	32	28
39	2	2	2	0	2	0	12	16	12
65	2	2	2	0	2	0	21	24	21
71	2	2	2	0	1	0	23	27	22
45	2	2	2	0	2	0	12	21	13
67	1	2	2	1	2	0	22	24	21
53	2	2	2	0	2	0	24	16	15
53	2	2	2	0	2	1	22	24	7
78	2	2	2	0	1	0	21	32	25
82	1	1	2	0	2	0	24	32	28
59	2	2	2	0	3	1	16	23	21
82	2	2	2	0	3	1	24	32	28
65	2	2	2	0	2	1	22	22	21
54	2	2	2	0	3	1	9	24	21
55	1	1	2	0	2	0	11	24	21
48	2	2	2	0	2	1	12	22	15
71	2	2	2	0	2	0	13	31	28
56	2	2	2	0	2	0	11	24	21
56	2	2	2	0	2	0	12	24	21
67	2	2	2	0	2	1	24	24	21
67	2	2	2	0	2	0	23	24	21
69	2	2	2	0	3	1	24	26	21
72	2	2	2	0	2	0	18	32	24
60	2	2	2	0	2	0	17	23	21
52	1	1	2	1	2	0	20	21	13
56	2	2	2	0	2	0	12	24	21
61	2	2	2	0	3	1	16	23	22
62	1	2	2	0	2	0	20	22	20
58	1	1	2	0	2	0	21	21	17
62	2	2	2	0	2	0	18	24	21
57	2	2	2	0	2	1	14	23	20
67	1	2	2	0	3	0	23	24	21
64	1	1	2	1	3	0	24	21	21
54	1	2	2	1	2	0	16	20	19
61	2	2	2	0	3	1	16	24	22
65	2	2	2	0	3	1	22	25	18
41	1	2	2	0	2	1	12	16	14
64	1	2	2	0	3	0	19	24	21
67	2	2	2	0	2	0	24	24	21
82	1	2	2	0	2	1	24	32	28
68	1	2	2	1	3	0	24	24	22
82	2	2	2	0	3	1	24	32	28
52	2	2	2	0	3	1	24	16	14
67	2	2	2	0	2	1	24	24	21
50	2	2	2	0	2	1	24	14	14
60	1	2	2	0	3	1	19	22	20
55	1	2	2	0	3	1	18	17	20
72	2	2	2	0	2	0	22	27	24
57	1	2	2	0	2	0	12	25	21
46	1	2	2	0	2	0	16	23	7
44	2	2	2	0	3	1	16	9	19
64	1	2	2	0	3	1	21	22	21
57	1	2	2	0	2	1	17	22	18
64	2	2	2	0	3	1	20	23	21
68	2	2	2	0	2	0	15	29	24
67	1	2	2	1	3	0	24	24	21
48	2	2	2	0	2	1	11	20	17
67	1	2	2	0	3	0	24	24	21
41	2	2	2	0	3	1	11	16	14
60	1	2	2	0	3	1	16	24	21
65	1	2	2	0	2	0	21	24	21
39	2	2	2	0	3	1	9	16	14
81	2	2	2	0	2	1	24	31	28
44	1	2	2	0	2	1	14	16	14
77	2	2	2	0	2	1	24	27	28
57	2	2	2	0	2	1	12	24	21
61	1	2	2	0	3	1	17	25	21
79	1	1	2	0	2	0	21	32	26
82	2	2	2	0	3	1	24	32	28
23	2	2	2	0	2	1	24	1	0
30	2	2	2	0	2	0	12	12	7
57	2	2	2	0	3	1	16	20	21
56	2	2	2	0	2	0	12	24	21
47	1	2	2	0	3	1	18	16	14
61	2	2	2	0	3	1	24	19	20
76	1	2	2	0	2	1	22	27	27
67	1	1	2	0	2	0	23	24	21
67	2	2	2	0	2	0	23	24	22
59	2	2	2	0	2	1	15	24	20
63	2	2	2	0	2	0	20	24	20
60	2	2	2	0	1	1	18	21	21
61	2	2	2	0	3	1	20	23	19
65	2	2	2	0	3	1	21	24	21
67	2	2	2	0	2	1	20	28	21
24	2	2	2	0	2	1	24	2	0
81	1	2	2	0	3	1	22	32	27
54	1	2	2	0	2	0	13	22	19
67	2	2	2	0	3	1	22	24	21
45	2	2	2	0	3	1	12	16	17
57	2	2	2	0	3	1	17	20	20
66	2	2	2	0	2	1	24	24	20
64	2	2	2	0	2	1	20	24	21
67	1	2	2	1	3	0	24	24	21
56	1	1	2	0	2	0	12	24	21
82	1	2	2	0	2	1	24	32	28
82	2	2	2	0	2	1	24	32	28
67	1	2	2	0	3	1	24	24	21
80	2	2	2	0	2	0	24	32	26
63	2	2	2	0	2	1	20	22	21
82	2	2	2	0	2	1	24	32	28
56	1	2	2	0	3	1	12	24	21
65	2	2	2	0	3	1	22	24	21
38	2	2	2	0	3	1	18	8	14
63	2	2	2	0	2	1	22	22	21
55	2	2	2	0	2	1	12	23	21
56	2	2	2	0	2	1	12	24	21
63	1	2	2	0	3	1	19	25	19
82	2	2	2	0	2	1	24	32	28
79	2	2	2	0	2	1	21	30	28
67	1	1	2	0	3	1	24	24	21
82	1	1	2	1	3	1	24	32	28
66	1	1	2	1	3	0	21	24	21
65	2	2	2	0	2	0	24	24	19
55	2	2	2	0	2	0	12	23	21
67	1	1	2	0	3	0	24	24	21
72	1	1	2	0	2	0	14	31	28
68	1	2	2	0	2	1	24	24	22
67	2	2	2	0	3	1	22	26	20
56	1	1	2	0	1	0	13	24	20
67	2	2	2	0	3	1	24	24	21
39	2	2	2	0	2	1	10	16	14
53	1	1	2	0	1	0	18	19	18
63	2	2	2	0	3	1	22	22	20
79	2	2	2	0	2	1	23	30	27
66	2	2	2	0	2	1	21	24	21
67	1	1	2	0	2	0	24	24	21
53	2	2	2	0	2	1	12	22	20
41	1	2	2	0	2	1	16	16	10
61	2	2	2	0	3	1	20	22	21
76	2	2	2	0	2	0	16	32	28
56	2	2	2	0	2	1	12	24	21
75	2	2	2	0	2	1	22	29	24
61	2	2	2	0	3	1	21	22	19
50	2	2	2	0	3	1	9	20	21
65	1	2	2	1	3	0	22	22	21
65	1	2	2	0	3	1	24	24	19
72	1	2	2	0	2	1	23	28	23
53	1	1	2	1	3	1	24	17	14
66	2	2	2	0	2	1	18	28	21
67	1	2	2	0	2	1	24	24	21
52	2	2	2	0	3	1	15	19	19
65	2	2	2	0	2	1	22	23	21
65	2	2	2	0	3	1	24	22	21
66	1	2	2	0	3	1	20	25	21
67	1	1	2	0	3	1	24	24	21
59	1	2	2	0	3	1	15	24	21
82	2	2	2	0	3	1	24	32	28
46	2	2	2	0	1	0	19	10	17
64	1	1	2	0	3	1	20	24	20
71	2	2	2	0	3	1	20	25	27
68	2	2	2	0	3	1	23	26	21
20	1	2	2	0	3	1	2	14	4
56	2	2	2	0	3	1	17	20	20
67	1	1	2	0	3	0	24	24	21
51	1	2	2	0	3	1	11	19	21
79	1	2	2	0	3	1	20	31	28
43	2	2	2	0	2	1	12	17	14
50	2	2	2	0	3	1	12	22	17
66	2	1	2	0	2	1	24	23	21
76	2	2	2	0	2	1	22	31	23
37	1	1	2	0	3	1	12	14	12
79	1	1	2	0	3	1	22	30	27
61	2	2	2	0	3	1	20	20	21
82	1	2	2	0	2	1	24	32	28
56	2	2	2	0	2	0	12	24	21
48	2	2	2	0	3	1	17	17	14
56	1	2	2	0	3	1	17	21	19
45	2	2	2	0	3	1	16	16	14
68	2	2	2	0	2	1	15	25	28
63	2	2	2	0	3	1	17	23	23
67	1	2	2	1	3	1	22	24	21
66	2	2	2	0	3	1	21	24	21
64	1	2	2	0	3	1	22	21	21
54	1	2	2	0	1	1	10	24	20
52	2	2	2	0	3	1	13	20	19
67	1	1	2	0	3	1	24	24	21
82	1	2	2	1	3	1	24	32	28
48	1	2	2	0	3	1	19	15	14
56	1	2	2	0	2	1	12	24	21
82	1	2	2	1	3	1	24	32	28
41	2	2	2	0	3	1	13	15	14
68	2	2	2	0	2	1	24	25	21
41	1	2	2	0	3	1	12	16	14
59	1	2	2	0	3	1	18	20	21
67	1	2	2	0	3	1	22	24	21
49	1	2	2	0	3	1	4	24	21
78	1	2	2	0	3	1	23	28	28
79	1	2	3	0	3	1	24	29	28
56	2	2	3	0	3	1	12	24	21
63	1	1	3	1	3	1	9	26	28
66	1	2	3	0	3	1	24	23	21
80	2	2	3	0	3	1	23	31	28
45	1	2	3	1	3	1	10	18	17
57	2	2	3	0	2	1	14	22	21
54	2	2	3	0	3	1	12	22	21
67	2	2	3	0	3	1	22	24	21
50	2	2	3	0	2	1	8	23	19
37	1	2	3	0	3	1	24	8	7
41	2	2	3	0	2	1	12	16	14
52	1	2	3	0	2	0	24	16	14
48	2	2	3	0	3	1	13	21	14
61	2	2	3	0	3	1	18	24	19
37	2	2	3	0	3	1	8	16	14
80	2	2	3	0	3	1	24	30	28
55	2	2	3	0	3	1	13	22	20
40	1	2	3	0	3	1	10	16	14
64	1	1	3	0	3	1	22	21	21
67	1	2	3	0	2	1	15	26	28
64	1	2	3	0	3	1	20	25	19
76	1	2	3	1	3	1	16	32	28
62	2	2	3	0	3	1	23	19	21
61	1	2	3	0	3	1	18	23	20
48	1	2	3	1	3	1	18	17	13
67	1	2	3	0	3	1	22	24	21
48	1	1	3	1	3	1	12	23	14
69	1	1	3	0	3	1	19	29	21
49	1	2	3	0	3	1	22	8	21
48	1	2	3	0	3	1	12	16	21
35	1	1	3	1	3	1	5	16	14
56	2	2	3	0	3	1	12	24	21
64	1	2	3	0	3	1	22	23	19
51	1	1	3	0	3	1	23	8	21
70	1	1	3	1	3	1	22	24	24
65	2	2	3	0	3	1	21	24	21
67	2	2	3	0	3	1	22	24	21
82	1	1	3	1	3	1	22	32	28
48	2	2	3	0	3	1	18	15	16
64	2	2	3	0	3	1	19	24	21
77	2	2	3	0	3	1	23	28	27
65	1	2	3	0	3	1	24	23	20
53	1	2	3	1	3	1	9	23	21
52	1	2	3	0	3	1	24	16	14
62	1	2	3	1	3	1	17	24	21
56	1	2	3	1	3	1	16	22	19
63	1	1	3	0	3	1	21	22	21
66	1	1	3	0	3	1	22	23	21
80	2	2	3	0	3	1	24	30	28
73	1	2	3	0	3	1	22	26	26
56	2	2	3	0	3	1	13	23	21
51	1	2	3	1	3	1	9	23	19
27	1	2	3	0	3	1	22	2	3
25	1	2	3	1	3	1	0	12	13
36	1	2	3	0	3	1	9	16	11
58	1	2	3	0	3	1	19	23	16
55	1	1	3	0	3	1	20	21	14
55	1	2	3	0	3	1	17	18	20
52	1	2	3	0	3	1	16	16	20
43	1	2	3	1	3	1	9	17	17
60	1	2	3	0	3	1	19	20	21
67	2	2	3	0	3	1	18	24	25
67	1	2	3	0	3	1	22	24	21
77	1	2	3	0	3	1	23	28	27
65	1	1	3	0	3	1	20	24	21
46	2	2	3	0	3	1	17	16	14
43	1	2	3	1	3	1	0	22	21
56	2	2	3	0	3	1	11	24	21
54	1	1	3	0	3	1	17	22	15
71	1	2	3	1	3	1	22	27	22
59	1	1	3	0	3	1	22	21	16
48	1	2	3	1	3	1	12	21	15
58	1	2	3	1	3	1	22	24	14
67	1	2	3	0	3	1	22	24	21
59	2	2	3	0	3	1	18	22	19
63	1	2	3	0	3	1	21	22	20
55	1	1	3	0	3	1	13	20	22
56	1	1	3	1	3	1	10	25	21
53	1	2	3	1	3	1	9	24	20
78	1	2	3	0	3	1	19	32	28
57	2	2	3	0	3	1	12	24	21
81	1	2	3	0	3	1	22	32	28
40	1	1	3	1	3	1	10	16	14
40	1	2	3	0	2	0	24	11	7
64	1	2	3	0	3	1	21	24	21
59	2	2	3	0	2	1	19	22	19
64	2	2	3	0	3	1	13	24	28
37	1	1	3	0	3	1	0	18	19
64	2	2	3	0	3	1	20	24	20
51	1	2	3	0	3	1	21	23	7
50	1	1	3	0	1	1	23	14	14
52	1	2	3	0	3	1	22	16	14
62	1	2	3	0	3	1	17	24	21
78	1	1	3	0	3	1	22	28	28
53	1	1	3	0	3	1	8	24	21
82	1	2	3	1	3	1	22	32	28
65	2	2	3	0	3	1	20	25	21
64	1	2	3	0	3	1	16	27	21
49	1	1	3	0	2	1	22	15	14
82	1	2	3	0	3	1	24	32	28
29	1	1	3	1	3	1	1	16	12
68	1	2	3	1	3	1	20	25	23
51	1	2	3	0	3	1	19	18	14
67	1	2	3	0	3	1	22	24	21
73	2	2	3	0	3	1	20	31	23
78	1	2	3	1	1	1	19	31	28
61	2	2	3	0	3	1	22	21	18
60	1	2	3	0	3	1	17	23	20
42	1	1	3	1	3	1	5	20	17
47	1	2	3	0	3	1	10	23	14
59	1	2	3	0	3	1	21	23	15
59	1	2	3	0	2	1	15	24	21
65	1	2	3	0	2	1	24	22	21
42	1	2	3	0	3	1	14	21	7
67	1	2	3	0	3	1	22	24	21
68	1	2	3	0	1	1	24	25	21
59	1	2	3	0	3	1	20	21	19
65	2	2	3	0	3	1	21	23	21
39	1	2	3	0	2	1	24	10	7
30	1	2	3	0	3	1	23	8	0
67	2	2	3	0	3	1	24	24	21
41	1	2	3	0	3	1	12	15	14
73	2	2	3	0	3	1	23	26	25
68	1	1	3	0	3	1	22	26	20
55	2	2	3	1	3	1	21	16	18
63	2	2	3	0	3	1	18	24	21
63	1	1	3	0	3	1	19	24	21
59	1	2	3	0	3	1	13	24	22
67	2	2	3	0	3	1	24	24	21
56	2	2	3	0	3	1	11	24	21
41	1	2	3	0	3	1	22	11	8
66	1	1	3	0	3	1	24	24	20
73	1	1	3	0	3	1	22	27	24
73	1	1	3	0	3	1	22	26	25
67	1	2	3	0	3	1	22	24	21
59	1	2	3	0	3	1	18	22	20
51	2	2	3	0	3	1	19	19	14
63	1	2	3	0	3	1	19	24	21
51	1	1	3	0	3	1	19	18	15
55	1	1	3	0	3	1	21	20	14
75	1	2	3	0	3	1	22	25	28
71	1	2	3	1	3	1	22	29	21
70	2	2	3	1	3	1	24	26	22
60	2	2	3	0	3	1	22	22	18
64	1	2	3	0	3	1	24	21	21
66	2	2	3	0	3	1	22	23	21
58	3	2	3	0	3	1	19	23	16
58	3	2	2	0	3	1	16	23	21
46	3	2	3	0	3	1	13	19	14
71	3	2	3	0	3	1	11	32	28
56	3	2	3	0	3	1	13	23	20
58	3	2	1	0	1	0	17	23	19
53	3	2	3	0	3	1	16	16	21
69	3	1	3	0	3	1	13	29	28
63	3	2	2	1	3	0	21	21	21
52	3	2	3	0	3	1	21	17	14
59	3	2	2	0	3	1	12	27	20
59	3	2	1	0	2	0	24	17	20
48	3	2	2	0	3	1	11	20	17
68	3	2	2	0	2	0	22	25	21
66	3	2	2	0	2	0	23	24	21
66	3	2	2	0	3	1	24	23	21
82	3	2	2	0	2	0	24	32	28
51	3	2	2	0	3	1	19	18	16
63	3	2	2	0	3	0	22	21	20
62	3	2	2	0	2	1	22	23	18
66	3	2	2	0	3	1	22	23	21
57	3	2	2	0	3	1	14	23	21
36	3	2	2	0	3	1	3	19	14
56	3	2	2	0	2	0	11	24	21
67	3	2	1	0	2	0	24	24	21
58	3	2	1	0	2	0	14	24	21
51	3	2	2	0	2	0	24	15	14
66	3	2	1	0	1	0	24	23	21
59	3	2	1	0	2	0	15	24	21
66	3	2	2	0	3	1	24	23	21
60	3	2	1	0	2	0	18	22	21
70	3	2	2	0	3	1	19	26	26
57	3	2	2	0	3	0	21	19	18
48	3	2	3	1	3	1	12	17	19
62	3	1	3	0	3	1	18	23	21
50	3	2	3	0	3	1	4	25	21
58	3	2	3	0	3	1	16	23	21
44	3	2	3	0	1	1	7	16	21
57	3	1	3	0	2	1	14	23	22
44	3	2	1	0	2	0	5	20	19
30	3	2	1	0	2	0	0	16	14
63	3	2	3	0	3	1	20	22	21
56	3	2	2	0	2	0	11	24	21
67	3	2	2	0	1	0	14	30	23
41	3	1	3	0	3	1	1	22	18
38	3	2	2	0	1	0	9	16	14
56	3	2	2	0	2	0	12	23	21
51	3	2	1	0	1	0	12	19	21
65	3	2	3	0	3	1	19	25	21
55	3	2	2	0	2	1	7	27	21
39	3	2	3	0	3	1	7	17	15
82	3	2	1	0	1	1	24	32	28
40	3	2	1	0	1	0	8	18	14
53	3	2	2	0	2	0	23	18	14
57	3	2	3	0	1	0	13	24	20
63	3	2	3	0	3	1	18	24	21
38	3	2	3	0	3	1	7	17	14
55	3	2	3	0	3	1	13	23	20
65	3	2	2	0	1	0	22	26	19
67	3	2	3	0	3	1	24	24	21
59	3	2	3	0	3	1	18	16	25
66	3	2	3	0	3	1	23	22	22
82	3	2	1	0	2	0	24	32	28
60	3	1	1	1	1	0	17	23	21
58	3	1	3	0	3	1	15	23	21
48	3	1	3	0	1	0	19	16	14
44	3	1	3	1	3	1	11	20	14
67	3	2	2	0	3	1	23	24	21
75	3	1	1	0	1	0	24	29	24
64	3	1	2	0	3	1	20	23	21
69	3	2	2	0	2	0	12	30	28
49	3	2	2	0	2	0	12	17	21
57	3	2	1	0	2	0	21	20	18
56	3	1	3	0	2	1	14	21	21
55	3	2	2	0	2	1	21	16	18
61	3	2	1	0	2	0	16	24	21
40	3	1	3	1	3	1	7	20	14
55	3	2	3	1	3	1	12	24	20
42	3	1	3	1	3	1	10	20	13
50	3	1	3	0	3	1	15	16	20
56	3	1	3	1	3	1	11	24	21
51	3	2	3	1	3	1	21	16	14
63	3	2	1	0	2	0	18	25	22
51	3	1	3	0	1	1	7	23	21
56	3	2	3	0	1	1	16	24	16
65	3	2	3	1	3	1	21	23	21
36	3	1	3	0	3	1	15	14	7
50	3	2	3	0	1	1	7	22	21
53	3	2	3	1	3	1	8	24	21
54	3	2	3	1	3	1	18	15	21
44	3	2	3	1	3	1	8	15	21
63	3	1	3	1	3	1	19	23	21
55	3	1	3	0	3	1	11	24	21
71	3	2	3	1	3	1	12	32	28
42	3	2	3	1	3	1	13	16	14
45	3	2	3	0	1	1	13	17	15
45	3	2	3	0	3	1	12	19	14
62	3	2	3	1	3	1	19	24	20
33	3	2	3	0	3	1	2	17	14
46	3	1	3	0	3	1	12	20	14
65	3	1	3	0	3	1	21	24	21
67	3	1	1	0	2	1	8	31	28
52	3	2	2	0	2	0	17	19	16
61	3	1	3	0	3	1	16	24	21
52	3	2	3	0	3	1	12	22	18
48	3	2	3	1	3	1	10	20	18
47	3	1	3	0	3	1	4	24	19
40	3	1	1	0	3	1	24	10	8
49	3	1	3	0	3	1	4	24	21
38	3	1	3	0	2	1	8	16	14
67	3	1	3	0	3	1	19	27	21
56	3	2	3	0	3	1	18	22	16
43	3	2	1	1	3	1	12	18	14
61	3	2	3	0	3	1	18	22	21
43	3	2	3	0	3	1	24	14	7
67	3	2	1	0	2	0	21	22	25
40	3	1	3	0	3	1	11	16	14
42	3	2	3	0	3	1	12	17	14
60	3	1	3	1	3	1	15	24	21
40	3	1	3	0	3	1	7	18	16
65	3	2	3	0	3	1	22	23	20
72	3	2	3	1	3	1	12	32	28
41	3	1	3	0	3	1	14	16	12
63	3	2	3	1	3	1	19	23	21
67	3	2	3	0	3	1	24	24	21
64	3	2	1	0	2	0	17	28	21
56	3	1	3	1	3	1	12	24	21
64	3	2	3	0	3	1	22	22	21
55	3	2	3	0	3	1	18	17	20
51	3	2	3	1	3	1	10	20	21
67	3	2	3	1	3	1	23	24	21
42	3	2	1	0	1	1	11	17	14
43	3	2	3	0	3	1	8	20	15
63	3	2	3	0	3	1	20	22	21
67	3	2	2	0	2	0	24	24	21
43	3	2	3	0	3	1	8	11	24
51	3	2	3	1	2	0	14	17	20
44	3	2	3	1	3	1	16	13	15
56	3	2	3	1	3	1	18	24	14
60	3	2	3	1	3	1	17	24	21
66	3	2	3	0	3	1	13	30	23
67	3	1	1	0	2	0	24	24	21
67	3	2	1	0	1	0	24	24	21
67	3	2	1	0	1	0	24	24	21
66	3	2	2	0	2	1	19	26	21
70	3	1	2	0	2	0	21	24	26
67	3	2	1	0	1	0	23	24	21
54	3	2	2	0	3	1	12	22	21
10	3	2	3	0	2	1	12	0	0
66	3	2	2	0	2	0	11	28	28
65	3	2	2	0	2	0	19	25	21
56	3	2	3	0	3	1	14	21	21
80	3	1	2	0	2	0	20	32	28
54	3	2	1	0	2	0	11	22	21
52	3	2	2	1	2	0	24	16	14
49	3	2	2	1	3	0	22	20	7
67	3	2	3	0	2	1	24	24	21
61	3	2	2	0	2	0	18	23	20
41	3	1	1	0	2	0	12	16	14
63	3	2	2	0	3	1	20	23	21
67	3	2	2	0	3	1	24	24	21
65	3	2	1	0	2	0	12	29	25
63	3	1	1	0	2	0	20	24	21
82	3	2	1	0	2	0	24	32	28
48	3	2	3	0	3	1	4	24	21
59	3	2	1	0	3	0	24	23	14
43	3	2	3	0	3	1	13	16	14
38	3	2	1	0	2	0	2	16	20
53	3	2	1	0	2	0	12	21	20
48	3	2	2	0	3	1	14	20	14
65	3	1	3	0	3	1	24	22	21
67	3	2	2	0	3	1	21	25	23
35	3	2	2	0	2	1	11	16	8
63	3	1	3	0	3	1	23	23	18
48	3	2	2	0	2	1	20	16	12
61	3	2	3	0	3	1	17	23	22
55	3	2	2	0	2	1	19	20	17
57	3	2	1	0	1	0	13	24	21
60	3	2	3	0	3	1	14	25	21
63	3	2	2	0	3	1	19	24	21
63	3	2	3	0	3	1	4	31	28
52	3	2	1	0	2	0	24	16	14
61	3	2	1	0	2	0	18	24	21
63	3	2	1	0	2	0	22	24	19
53	3	2	2	0	3	1	17	20	16
42	3	1	1	0	1	0	10	18	14
52	3	2	2	0	2	0	9	22	21
62	3	2	3	0	3	1	19	22	21
60	3	2	2	0	3	0	16	24	21
60	3	2	3	0	3	1	21	23	17
61	3	2	3	0	3	1	22	22	17
65	3	2	3	0	3	1	21	23	21
63	3	2	2	0	3	1	18	24	21
41	3	1	2	0	2	0	12	16	14
64	3	2	2	0	3	1	12	32	21
